# Supplementary material for: Diagnostic Performance of Vertical and Sagittal Cephalometric Parameters in Differentiating Skeletal Malocclusion in Saudi Adults: A Cephalometric Study
Source: Diagnostics (Basel). 2026 Jun 25;16(13):1977. doi: 10.3390/diagnostics16131977 (PMC13359864; doi:10.3390/diagnostics16131977)
Supplement: Supplementary file 1 [file diagnostics-16-01977-s001.zip]

Archive with 1 entries (1 files):
- diagnostics-4355820-supplementary.pdf
